# Supplementary material for: ﻿Discovery of a new limestone karst-restricted odorous frog from northern Guangdong, China (Anura, Ranidae, Odorrana)
Source: Zookeys. 2022 Sep 5;1120:47–66. doi: 10.3897/zookeys.1120.87067 (PMC9848673; doi:10.3897/zookeys.1120.87067)
Supplement: XML Treatment for Odorrana concelata [file zookeys.1120.87067-treatment1.xml]

<!DOCTYPE tp:taxon-treatment
  PUBLIC "-//TaxonX//DTD Taxonomic Treatment Publishing DTD v0 20100105//EN" "tax-treatment-NSO.dtd">
<tp:taxon-treatment xmlns:tp="http://www.plazi.org/taxpub"><tp:treatment-meta><kwd-group><label>Taxon classification</label><kwd>
                <named-content content-type="kingdom">Animalia</named-content>
              </kwd><kwd>
                <named-content content-type="order">Anura</named-content>
              </kwd><kwd>
                <named-content content-type="family">Ranidae</named-content>
              </kwd></kwd-group><mixed-citation publication-type="journal"><person-group><name><surname>Lin</surname><given-names>Shi-Shi</given-names></name><name><surname>Li</surname><given-names>Yuan-Hang</given-names></name><name><surname>Su</surname><given-names>Hong-Lin</given-names></name><name><surname>Yi</surname><given-names>Hui</given-names></name><name><surname>Pan</surname><given-names>Zhong</given-names></name><name><surname>Sun</surname><given-names>Yan-Jun</given-names></name><name><surname>Zeng</surname><given-names>Zhao-Chi</given-names></name><name><surname>Wang</surname><given-names>Jian</given-names></name></person-group><article-title>﻿Discovery of a new limestone karst-restricted odorous frog from northern Guangdong, China (<tp:taxon-name><tp:taxon-name-part taxon-name-part-type="order">Anura</tp:taxon-name-part></tp:taxon-name>, <tp:taxon-name><tp:taxon-name-part taxon-name-part-type="family">Ranidae</tp:taxon-name-part></tp:taxon-name>, <italic><tp:taxon-name><tp:taxon-name-part taxon-name-part-type="genus" reg="Odorrana">Odorrana</tp:taxon-name-part></tp:taxon-name></italic>)</article-title><source>Zookeys</source><day>05</day><month>09</month><year>2022</year><volume>1120</volume><fpage>47</fpage><lpage>66</lpage><pub-id pub-id-type="doi">10.3897/zookeys.1120.87067</pub-id></mixed-citation></tp:treatment-meta><tp:nomenclature><label>﻿</label><tp:taxon-name>
              <object-id xmlns:xlink="http://www.w3.org/1999/xlink" content-type="arpha" xlink:type="simple">DB1ADF00-F934-57EC-A7A3-B7E8116910DB</object-id>
              <tp:taxon-name-part taxon-name-part-type="genus" reg="Odorrana">Odorrana</tp:taxon-name-part>
              <tp:taxon-name-part taxon-name-part-type="species" reg="concelata">concelata</tp:taxon-name-part>
              <object-id xmlns:xlink="http://www.w3.org/1999/xlink" content-type="zoobank" xlink:type="simple">https://zoobank.org/63E81BE8-F60F-47F4-B49A-3403C4AB82D3</object-id>
            </tp:taxon-name><tp:taxon-authority>Wang, Zeng, &amp; Lin</tp:taxon-authority><tp:taxon-status xmlns:xlink="http://www.w3.org/1999/xlink" xlink:type="simple">sp. nov.</tp:taxon-status><xref ref-type="fig" rid="F3">Moss-speckled Odorous Frog (in English) / Tai Ban Chou Wa (苔斑臭蛙 in Chinese) Figs 3</xref><xref ref-type="fig" rid="F4">, 4</xref><xref ref-type="fig" rid="F5">, 5</xref></tp:nomenclature><tp:treatment-sec sec-type="Holotype" id="SECID0EKACI"><title>Holotype.</title><p><abbrev xmlns:xlink="http://www.w3.org/1999/xlink" xlink:title="Guangdong Polytechnic of Environmental Protection Engineering" id="ABBRID0EQACI" xlink:type="simple">GEP</abbrev> a055, adult male, collected by Shi-Shi Lin, Hong-Lin Su and Yuan-Hang Li on 20 April 2022 from Longlinchang Village (<named-content xmlns:xlink="http://www.w3.org/1999/xlink" content-type="dwc:verbatimCoordinates" xlink:type="simple"><named-content content-type="geo-json" specific-use="{&#34;type&#34;:&#34;Point&#34;,&#34;coordinates&#34;:[112.676944,24.079722]}" id="NCID0EXACI" xlink:type="simple">24°04'47"N, 112°40'37"E</named-content></named-content>; ca. 280 m a.s.l.), Jintan Town, Qingyuan City, Guangdong, China.</p></tp:treatment-sec><tp:treatment-sec sec-type="Paratypes" id="SECID0E3ACI"><title>Paratypes.</title><p>Three adult males, <abbrev xmlns:xlink="http://www.w3.org/1999/xlink" xlink:title="Guangdong Polytechnic of Environmental Protection Engineering" id="ABBRID0ECBCI" xlink:type="simple">GEP</abbrev> a052–054, and two adult females, <abbrev xmlns:xlink="http://www.w3.org/1999/xlink" xlink:title="Guangdong Polytechnic of Environmental Protection Engineering" id="ABBRID0EGBCI" xlink:type="simple">GEP</abbrev> a050–051, the same collection data as the holotype.</p></tp:treatment-sec><tp:treatment-sec sec-type="etymology" id="SECID0EKBCI"><title>Etymology.</title><p>The specific epithet, <italic><tp:taxon-name><tp:taxon-name-part taxon-name-part-type="genus" reg="Odorrana"/><tp:taxon-name-part taxon-name-part-type="species" reg="concelata">concelata</tp:taxon-name-part></tp:taxon-name></italic>, is a feminine adjective that means disguised, in reference to the highly concealed coloration of the new species in its mossy habitat.</p></tp:treatment-sec><tp:treatment-sec sec-type="diagnosis" id="SECID0E1BCI"><title>Diagnosis.</title><p>(1) Small body size, <abbrev xmlns:xlink="http://www.w3.org/1999/xlink" xlink:title="snout-vent length" id="ABBRID0EACCI" xlink:type="simple">SVL</abbrev> 34.0–36.8 mm in males (<italic>n</italic> = 4), <abbrev xmlns:xlink="http://www.w3.org/1999/xlink" xlink:title="snout-vent length" id="ABBRID0EGCCI" xlink:type="simple">SVL</abbrev> 41.4–46.0 mm in females (<italic>n</italic> = 2); (2) dorsolateral folds absent; (3) relative finger lengths II &lt; I &lt; IV &lt; III; (4) pectoral spines absent; (5) vocal sacs absent; (6) nuptial pads present on base of finger I, medially along inner side of fingers II and III in males; (7) eggs of females uniformed beige; (8) dorsum with mixed irregular grass green speckles and brown mottling, ventral skin of body greyish white with light brown mottling.</p></tp:treatment-sec><tp:treatment-sec sec-type="comparisons" id="SECID0EMCCI"><title>Comparisons.</title><p><italic><tp:taxon-name><tp:taxon-name-part taxon-name-part-type="genus" reg="Odorrana">Odorrana</tp:taxon-name-part><tp:taxon-name-part taxon-name-part-type="species" reg="concelata">concelata</tp:taxon-name-part></tp:taxon-name></italic> sp. nov. is phylogenetically closest to the clade composed of <italic><tp:taxon-name><tp:taxon-name-part taxon-name-part-type="genus" reg="Odorrana">O.</tp:taxon-name-part><tp:taxon-name-part taxon-name-part-type="species" reg="lipuensis">lipuensis</tp:taxon-name-part></tp:taxon-name></italic> and <italic><tp:taxon-name><tp:taxon-name-part taxon-name-part-type="genus" reg="Odorrana">O.</tp:taxon-name-part><tp:taxon-name-part taxon-name-part-type="species" reg="liboensis">liboensis</tp:taxon-name-part></tp:taxon-name></italic> (Fig. <xref ref-type="fig" rid="F2">2</xref>). However, the new taxon can be distinguished by possessing a smaller body size, <abbrev xmlns:xlink="http://www.w3.org/1999/xlink" xlink:title="snout-vent length" id="ABBRID0EXDCI" xlink:type="simple">SVL</abbrev> 34.0–36.8 mm in males and 41.4–46.0 mm in females (vs. <abbrev xmlns:xlink="http://www.w3.org/1999/xlink" xlink:title="snout-vent length" id="ABBRID0E2DCI" xlink:type="simple">SVL</abbrev> 40.7–49.8 mm in males and 51.1–60.1 mm in females of <italic><tp:taxon-name><tp:taxon-name-part taxon-name-part-type="genus" reg="Odorrana">O.</tp:taxon-name-part><tp:taxon-name-part taxon-name-part-type="species" reg="lipuensis">lipuensis</tp:taxon-name-part></tp:taxon-name></italic>; <abbrev xmlns:xlink="http://www.w3.org/1999/xlink" xlink:title="snout-vent length" id="ABBRID0EKECI" xlink:type="simple">SVL</abbrev> 47.1–49.9 mm in males and 55.8–58.2 mm in females of <italic><tp:taxon-name><tp:taxon-name-part taxon-name-part-type="genus" reg="Odorrana">O.</tp:taxon-name-part><tp:taxon-name-part taxon-name-part-type="species" reg="liboensis">liboensis</tp:taxon-name-part></tp:taxon-name></italic>); presence of pineal body (vs. absent in <italic><tp:taxon-name><tp:taxon-name-part taxon-name-part-type="genus" reg="Odorrana">O.</tp:taxon-name-part><tp:taxon-name-part taxon-name-part-type="species" reg="lipuensis">lipuensis</tp:taxon-name-part></tp:taxon-name></italic> and <italic><tp:taxon-name><tp:taxon-name-part taxon-name-part-type="genus" reg="Odorrana">O.</tp:taxon-name-part><tp:taxon-name-part taxon-name-part-type="species" reg="liboensis">liboensis</tp:taxon-name-part></tp:taxon-name></italic>); presence of nuptial pads on base of finger I, medially along inner side of fingers II and III (vs. presence of nuptial pad on finger I in males of both <italic><tp:taxon-name><tp:taxon-name-part taxon-name-part-type="genus" reg="Odorrana">O.</tp:taxon-name-part><tp:taxon-name-part taxon-name-part-type="species" reg="lipuensis">lipuensis</tp:taxon-name-part></tp:taxon-name></italic> and <italic><tp:taxon-name><tp:taxon-name-part taxon-name-part-type="genus" reg="Odorrana">O.</tp:taxon-name-part><tp:taxon-name-part taxon-name-part-type="species" reg="liboensis">liboensis</tp:taxon-name-part></tp:taxon-name></italic>); relative finger lengths II &lt; I &lt; IV &lt; III (vs. I = II &lt; IV &lt; III in <italic><tp:taxon-name><tp:taxon-name-part taxon-name-part-type="genus" reg="Odorrana">O.</tp:taxon-name-part><tp:taxon-name-part taxon-name-part-type="species" reg="lipuensis">lipuensis</tp:taxon-name-part></tp:taxon-name></italic>); absence of conical spines on upper lip except skin of commissure of jaw (vs. presence of conical spines on entire upper lip in <italic><tp:taxon-name><tp:taxon-name-part taxon-name-part-type="genus" reg="Odorrana">O.</tp:taxon-name-part><tp:taxon-name-part taxon-name-part-type="species" reg="lipuensis">lipuensis</tp:taxon-name-part></tp:taxon-name></italic>); tibiotarsal articulation reaches to nostril (vs. reaches to anterior of eye in <italic><tp:taxon-name><tp:taxon-name-part taxon-name-part-type="genus" reg="Odorrana">O.</tp:taxon-name-part><tp:taxon-name-part taxon-name-part-type="species" reg="lipuensis">lipuensis</tp:taxon-name-part></tp:taxon-name></italic>); presence of tiny conical spines on temporal region except tympanum, skin of commissure of jaw, upper edge of eyelid, and along dorsolateral sides of body (vs. absent in <italic><tp:taxon-name><tp:taxon-name-part taxon-name-part-type="genus" reg="Odorrana">O.</tp:taxon-name-part><tp:taxon-name-part taxon-name-part-type="species" reg="liboensis">liboensis</tp:taxon-name-part></tp:taxon-name></italic>). <italic><tp:taxon-name><tp:taxon-name-part taxon-name-part-type="genus" reg="Odorrana">Odorrana</tp:taxon-name-part><tp:taxon-name-part taxon-name-part-type="species" reg="concelata">concelata</tp:taxon-name-part></tp:taxon-name></italic> sp. nov. further differs from another karst-dweller <italic><tp:taxon-name><tp:taxon-name-part taxon-name-part-type="genus" reg="Odorrana">O.</tp:taxon-name-part><tp:taxon-name-part taxon-name-part-type="species" reg="wuchuanensis">wuchuanensis</tp:taxon-name-part></tp:taxon-name></italic> by the smaller body size (vs. 71.1–76.5 mm in males and 75.8–99.6 mm in females), and absence pectoral spines (vs. present).</p><p><italic><tp:taxon-name><tp:taxon-name-part taxon-name-part-type="genus" reg="Odorrana">Odorrana</tp:taxon-name-part><tp:taxon-name-part taxon-name-part-type="species" reg="concelata">concelata</tp:taxon-name-part></tp:taxon-name></italic> sp. nov. can be easily distinguished from <italic><tp:taxon-name><tp:taxon-name-part taxon-name-part-type="genus" reg="Odorrana">O.</tp:taxon-name-part><tp:taxon-name-part taxon-name-part-type="species" reg="absita">absita</tp:taxon-name-part></tp:taxon-name></italic>, <italic><tp:taxon-name><tp:taxon-name-part taxon-name-part-type="genus" reg="Odorrana">O.</tp:taxon-name-part><tp:taxon-name-part taxon-name-part-type="species" reg="amamiensis">amamiensis</tp:taxon-name-part></tp:taxon-name></italic>, <italic><tp:taxon-name><tp:taxon-name-part taxon-name-part-type="genus" reg="Odorrana">O.</tp:taxon-name-part><tp:taxon-name-part taxon-name-part-type="species" reg="anlungensis">anlungensis</tp:taxon-name-part></tp:taxon-name></italic>, <italic><tp:taxon-name><tp:taxon-name-part taxon-name-part-type="genus" reg="Odorrana">O.</tp:taxon-name-part><tp:taxon-name-part taxon-name-part-type="species" reg="aureola">aureola</tp:taxon-name-part></tp:taxon-name></italic>, <italic><tp:taxon-name><tp:taxon-name-part taxon-name-part-type="genus" reg="Odorrana">O.</tp:taxon-name-part><tp:taxon-name-part taxon-name-part-type="species" reg="bacboensis">bacboensis</tp:taxon-name-part></tp:taxon-name></italic>, <italic><tp:taxon-name><tp:taxon-name-part taxon-name-part-type="genus" reg="Odorrana">O.</tp:taxon-name-part><tp:taxon-name-part taxon-name-part-type="species" reg="banaorum">banaorum</tp:taxon-name-part></tp:taxon-name></italic>, <italic><tp:taxon-name><tp:taxon-name-part taxon-name-part-type="genus" reg="Odorrana">O.</tp:taxon-name-part><tp:taxon-name-part taxon-name-part-type="species" reg="bolavensis">bolavensis</tp:taxon-name-part></tp:taxon-name></italic>, <italic><tp:taxon-name><tp:taxon-name-part taxon-name-part-type="genus" reg="Odorrana">O.</tp:taxon-name-part><tp:taxon-name-part taxon-name-part-type="species" reg="cangyuanensis">cangyuanensis</tp:taxon-name-part></tp:taxon-name></italic>, <italic><tp:taxon-name><tp:taxon-name-part taxon-name-part-type="genus" reg="Odorrana">O.</tp:taxon-name-part><tp:taxon-name-part taxon-name-part-type="species" reg="chapaensis">chapaensis</tp:taxon-name-part></tp:taxon-name></italic>, <italic><tp:taxon-name><tp:taxon-name-part taxon-name-part-type="genus" reg="Odorrana">O.</tp:taxon-name-part><tp:taxon-name-part taxon-name-part-type="species" reg="chloronota">chloronota</tp:taxon-name-part></tp:taxon-name></italic>, <italic><tp:taxon-name><tp:taxon-name-part taxon-name-part-type="genus" reg="Odorrana">O.</tp:taxon-name-part><tp:taxon-name-part taxon-name-part-type="species" reg="dulongensis">dulongensis</tp:taxon-name-part></tp:taxon-name></italic>, <italic><tp:taxon-name><tp:taxon-name-part taxon-name-part-type="genus" reg="Odorrana">O.</tp:taxon-name-part><tp:taxon-name-part taxon-name-part-type="species" reg="exiliversabilis">exiliversabilis</tp:taxon-name-part></tp:taxon-name></italic>, <italic><tp:taxon-name><tp:taxon-name-part taxon-name-part-type="genus" reg="Odorrana">O.</tp:taxon-name-part><tp:taxon-name-part taxon-name-part-type="species" reg="fengkaiensis">fengkaiensis</tp:taxon-name-part></tp:taxon-name></italic>, <italic><tp:taxon-name><tp:taxon-name-part taxon-name-part-type="genus" reg="Odorrana">O.</tp:taxon-name-part><tp:taxon-name-part taxon-name-part-type="species" reg="geminata">geminata</tp:taxon-name-part></tp:taxon-name></italic>, <italic><tp:taxon-name><tp:taxon-name-part taxon-name-part-type="genus" reg="Odorrana">O.</tp:taxon-name-part><tp:taxon-name-part taxon-name-part-type="species" reg="gigatympana">gigatympana</tp:taxon-name-part></tp:taxon-name></italic>, <italic><tp:taxon-name><tp:taxon-name-part taxon-name-part-type="genus" reg="Odorrana">O.</tp:taxon-name-part><tp:taxon-name-part taxon-name-part-type="species" reg="grahami">grahami</tp:taxon-name-part></tp:taxon-name></italic>, <italic><tp:taxon-name><tp:taxon-name-part taxon-name-part-type="genus" reg="Odorrana">O.</tp:taxon-name-part><tp:taxon-name-part taxon-name-part-type="species" reg="graminea">graminea</tp:taxon-name-part></tp:taxon-name></italic>, <italic><tp:taxon-name><tp:taxon-name-part taxon-name-part-type="genus" reg="Odorrana">O.</tp:taxon-name-part><tp:taxon-name-part taxon-name-part-type="species" reg="hainanensis">hainanensis</tp:taxon-name-part></tp:taxon-name></italic>, <italic><tp:taxon-name><tp:taxon-name-part taxon-name-part-type="genus" reg="Odorrana">O.</tp:taxon-name-part><tp:taxon-name-part taxon-name-part-type="species" reg="hejiangensis">hejiangensis</tp:taxon-name-part></tp:taxon-name></italic>, <italic><tp:taxon-name><tp:taxon-name-part taxon-name-part-type="genus" reg="Odorrana">O.</tp:taxon-name-part><tp:taxon-name-part taxon-name-part-type="species" reg="huanggangensis">huanggangensis</tp:taxon-name-part></tp:taxon-name></italic>, <italic><tp:taxon-name><tp:taxon-name-part taxon-name-part-type="genus" reg="Odorrana">O.</tp:taxon-name-part><tp:taxon-name-part taxon-name-part-type="species" reg="indeprensa">indeprensa</tp:taxon-name-part></tp:taxon-name></italic>, <italic><tp:taxon-name><tp:taxon-name-part taxon-name-part-type="genus" reg="Odorrana">O.</tp:taxon-name-part><tp:taxon-name-part taxon-name-part-type="species" reg="ichangensis">ichangensis</tp:taxon-name-part></tp:taxon-name></italic>, <italic><tp:taxon-name><tp:taxon-name-part taxon-name-part-type="genus" reg="Odorrana">O.</tp:taxon-name-part><tp:taxon-name-part taxon-name-part-type="species" reg="ishikawae">ishikawae</tp:taxon-name-part></tp:taxon-name></italic>, <italic><tp:taxon-name><tp:taxon-name-part taxon-name-part-type="genus" reg="Odorrana">O.</tp:taxon-name-part><tp:taxon-name-part taxon-name-part-type="species" reg="jingdongensis">jingdongensis</tp:taxon-name-part></tp:taxon-name></italic>, <italic><tp:taxon-name><tp:taxon-name-part taxon-name-part-type="genus" reg="Odorrana">O.</tp:taxon-name-part><tp:taxon-name-part taxon-name-part-type="species" reg="junlianensis">junlianensis</tp:taxon-name-part></tp:taxon-name></italic>, <italic><tp:taxon-name><tp:taxon-name-part taxon-name-part-type="genus" reg="Odorrana">O.</tp:taxon-name-part><tp:taxon-name-part taxon-name-part-type="species" reg="khalam">khalam</tp:taxon-name-part></tp:taxon-name></italic>, <italic><tp:taxon-name><tp:taxon-name-part taxon-name-part-type="genus" reg="Odorrana">O.</tp:taxon-name-part><tp:taxon-name-part taxon-name-part-type="species" reg="kweichowensis">kweichowensis</tp:taxon-name-part></tp:taxon-name></italic>, <italic><tp:taxon-name><tp:taxon-name-part taxon-name-part-type="genus" reg="Odorrana">O.</tp:taxon-name-part><tp:taxon-name-part taxon-name-part-type="species" reg="lungshengensis">lungshengensis</tp:taxon-name-part></tp:taxon-name></italic>, <italic><tp:taxon-name><tp:taxon-name-part taxon-name-part-type="genus" reg="Odorrana">O.</tp:taxon-name-part><tp:taxon-name-part taxon-name-part-type="species" reg="macrotympana">macrotympana</tp:taxon-name-part></tp:taxon-name></italic>, <italic><tp:taxon-name><tp:taxon-name-part taxon-name-part-type="genus" reg="Odorrana">O.</tp:taxon-name-part><tp:taxon-name-part taxon-name-part-type="species" reg="morafkai">morafkai</tp:taxon-name-part></tp:taxon-name></italic>, <italic><tp:taxon-name><tp:taxon-name-part taxon-name-part-type="genus" reg="Odorrana">O.</tp:taxon-name-part><tp:taxon-name-part taxon-name-part-type="species" reg="nanjiangensis">nanjiangensis</tp:taxon-name-part></tp:taxon-name></italic>, <italic><tp:taxon-name><tp:taxon-name-part taxon-name-part-type="genus" reg="Odorrana">O.</tp:taxon-name-part><tp:taxon-name-part taxon-name-part-type="species" reg="nasica">nasica</tp:taxon-name-part></tp:taxon-name></italic>, <italic><tp:taxon-name><tp:taxon-name-part taxon-name-part-type="genus" reg="Odorrana">O.</tp:taxon-name-part><tp:taxon-name-part taxon-name-part-type="species" reg="nasuta">nasuta</tp:taxon-name-part></tp:taxon-name></italic>, <italic><tp:taxon-name><tp:taxon-name-part taxon-name-part-type="genus" reg="Odorrana">O.</tp:taxon-name-part><tp:taxon-name-part taxon-name-part-type="species" reg="orba">orba</tp:taxon-name-part></tp:taxon-name></italic>, <italic><tp:taxon-name><tp:taxon-name-part taxon-name-part-type="genus" reg="Odorrana">O.</tp:taxon-name-part><tp:taxon-name-part taxon-name-part-type="species" reg="sangzhiensis">sangzhiensis</tp:taxon-name-part></tp:taxon-name></italic>, <italic><tp:taxon-name><tp:taxon-name-part taxon-name-part-type="genus" reg="Odorrana">O.</tp:taxon-name-part><tp:taxon-name-part taxon-name-part-type="species" reg="schmackeri">schmackeri</tp:taxon-name-part></tp:taxon-name></italic>, <italic><tp:taxon-name><tp:taxon-name-part taxon-name-part-type="genus" reg="Odorrana">O.</tp:taxon-name-part><tp:taxon-name-part taxon-name-part-type="species" reg="swinhoana">swinhoana</tp:taxon-name-part></tp:taxon-name></italic>, <italic><tp:taxon-name><tp:taxon-name-part taxon-name-part-type="genus" reg="Odorrana">O.</tp:taxon-name-part><tp:taxon-name-part taxon-name-part-type="species" reg="tianmuii">tianmuii</tp:taxon-name-part></tp:taxon-name></italic>, <italic><tp:taxon-name><tp:taxon-name-part taxon-name-part-type="genus" reg="Odorrana">O.</tp:taxon-name-part><tp:taxon-name-part taxon-name-part-type="species" reg="tiannanensis">tiannanensis</tp:taxon-name-part></tp:taxon-name></italic>, <italic><tp:taxon-name><tp:taxon-name-part taxon-name-part-type="genus" reg="Odorrana">O.</tp:taxon-name-part><tp:taxon-name-part taxon-name-part-type="species" reg="tormota">tormota</tp:taxon-name-part></tp:taxon-name></italic>, <italic><tp:taxon-name><tp:taxon-name-part taxon-name-part-type="genus" reg="Odorrana">O.</tp:taxon-name-part><tp:taxon-name-part taxon-name-part-type="species" reg="trankieni">trankieni</tp:taxon-name-part></tp:taxon-name></italic>, <italic><tp:taxon-name><tp:taxon-name-part taxon-name-part-type="genus" reg="Odorrana">O.</tp:taxon-name-part><tp:taxon-name-part taxon-name-part-type="species" reg="utsunomiyaorum">utsunomiyaorum</tp:taxon-name-part></tp:taxon-name></italic>, <italic><tp:taxon-name><tp:taxon-name-part taxon-name-part-type="genus" reg="Odorrana">O.</tp:taxon-name-part><tp:taxon-name-part taxon-name-part-type="species" reg="versabilis">versabilis</tp:taxon-name-part></tp:taxon-name></italic>, <italic><tp:taxon-name><tp:taxon-name-part taxon-name-part-type="genus" reg="Odorrana">O.</tp:taxon-name-part><tp:taxon-name-part taxon-name-part-type="species" reg="yentuensis">yentuensis</tp:taxon-name-part></tp:taxon-name></italic>, <italic><tp:taxon-name><tp:taxon-name-part taxon-name-part-type="genus" reg="Odorrana">O.</tp:taxon-name-part><tp:taxon-name-part taxon-name-part-type="species" reg="yizhangensis">yizhangensis</tp:taxon-name-part></tp:taxon-name></italic> and <italic><tp:taxon-name><tp:taxon-name-part taxon-name-part-type="genus" reg="Odorrana">O.</tp:taxon-name-part><tp:taxon-name-part taxon-name-part-type="species" reg="yunnanensis">yunnanensis</tp:taxon-name-part></tp:taxon-name></italic>, by the absence of vocal sacs (vs. present; internal vocal sacs present in <italic><tp:taxon-name><tp:taxon-name-part taxon-name-part-type="genus" reg="Odorrana">O.</tp:taxon-name-part><tp:taxon-name-part taxon-name-part-type="species" reg="grahami">grahami</tp:taxon-name-part></tp:taxon-name></italic>, <italic><tp:taxon-name><tp:taxon-name-part taxon-name-part-type="genus" reg="Odorrana">O.</tp:taxon-name-part><tp:taxon-name-part taxon-name-part-type="species" reg="hainanensis">hainanensis</tp:taxon-name-part></tp:taxon-name></italic>, <italic><tp:taxon-name><tp:taxon-name-part taxon-name-part-type="genus" reg="Odorrana">O.</tp:taxon-name-part><tp:taxon-name-part taxon-name-part-type="species" reg="jingdongensis">jingdongensis</tp:taxon-name-part></tp:taxon-name></italic>, <italic><tp:taxon-name><tp:taxon-name-part taxon-name-part-type="genus" reg="Odorrana">O.</tp:taxon-name-part><tp:taxon-name-part taxon-name-part-type="species" reg="junlianensis">junlianensis</tp:taxon-name-part></tp:taxon-name></italic>, <italic><tp:taxon-name><tp:taxon-name-part taxon-name-part-type="genus" reg="Odorrana">O.</tp:taxon-name-part><tp:taxon-name-part taxon-name-part-type="species" reg="yunnanensis">yunnanensis</tp:taxon-name-part></tp:taxon-name></italic>); and from <italic><tp:taxon-name><tp:taxon-name-part taxon-name-part-type="genus" reg="Odorrana">O.</tp:taxon-name-part><tp:taxon-name-part taxon-name-part-type="species" reg="absita">absita</tp:taxon-name-part></tp:taxon-name></italic>, <italic><tp:taxon-name><tp:taxon-name-part taxon-name-part-type="genus" reg="Odorrana">O.</tp:taxon-name-part><tp:taxon-name-part taxon-name-part-type="species" reg="amamiensis">amamiensis</tp:taxon-name-part></tp:taxon-name></italic>, <italic><tp:taxon-name><tp:taxon-name-part taxon-name-part-type="genus" reg="Odorrana">O.</tp:taxon-name-part><tp:taxon-name-part taxon-name-part-type="species" reg="banaorum">banaorum</tp:taxon-name-part></tp:taxon-name></italic>, <italic><tp:taxon-name><tp:taxon-name-part taxon-name-part-type="genus" reg="Odorrana">O.</tp:taxon-name-part><tp:taxon-name-part taxon-name-part-type="species" reg="bolavensis">bolavensis</tp:taxon-name-part></tp:taxon-name></italic>, <italic><tp:taxon-name><tp:taxon-name-part taxon-name-part-type="genus" reg="Odorrana">O.</tp:taxon-name-part><tp:taxon-name-part taxon-name-part-type="species" reg="exiliversabilis">exiliversabilis</tp:taxon-name-part></tp:taxon-name></italic>, <italic><tp:taxon-name><tp:taxon-name-part taxon-name-part-type="genus" reg="Odorrana">O.</tp:taxon-name-part><tp:taxon-name-part taxon-name-part-type="species" reg="gigatympana">gigatympana</tp:taxon-name-part></tp:taxon-name></italic>, <italic><tp:taxon-name><tp:taxon-name-part taxon-name-part-type="genus" reg="Odorrana">O.</tp:taxon-name-part><tp:taxon-name-part taxon-name-part-type="species" reg="graminea">graminea</tp:taxon-name-part></tp:taxon-name></italic>, <italic><tp:taxon-name><tp:taxon-name-part taxon-name-part-type="genus" reg="Odorrana">O.</tp:taxon-name-part><tp:taxon-name-part taxon-name-part-type="species" reg="indeprensa">indeprensa</tp:taxon-name-part></tp:taxon-name></italic>, <italic><tp:taxon-name><tp:taxon-name-part taxon-name-part-type="genus" reg="Odorrana">O.</tp:taxon-name-part><tp:taxon-name-part taxon-name-part-type="species" reg="hosii">hosii</tp:taxon-name-part></tp:taxon-name></italic>, <italic><tp:taxon-name><tp:taxon-name-part taxon-name-part-type="genus" reg="Odorrana">O.</tp:taxon-name-part><tp:taxon-name-part taxon-name-part-type="species" reg="khalam">khalam</tp:taxon-name-part></tp:taxon-name></italic>, <italic><tp:taxon-name><tp:taxon-name-part taxon-name-part-type="genus" reg="Odorrana">O.</tp:taxon-name-part><tp:taxon-name-part taxon-name-part-type="species" reg="livida">livida</tp:taxon-name-part></tp:taxon-name></italic>, <italic><tp:taxon-name><tp:taxon-name-part taxon-name-part-type="genus" reg="Odorrana">O.</tp:taxon-name-part><tp:taxon-name-part taxon-name-part-type="species" reg="leporipes">leporipes</tp:taxon-name-part></tp:taxon-name></italic>, <italic><tp:taxon-name><tp:taxon-name-part taxon-name-part-type="genus" reg="Odorrana">O.</tp:taxon-name-part><tp:taxon-name-part taxon-name-part-type="species" reg="monjerai">monjerai</tp:taxon-name-part></tp:taxon-name></italic>, <italic><tp:taxon-name><tp:taxon-name-part taxon-name-part-type="genus" reg="Odorrana">O.</tp:taxon-name-part><tp:taxon-name-part taxon-name-part-type="species" reg="narina">narina</tp:taxon-name-part></tp:taxon-name></italic>, <italic><tp:taxon-name><tp:taxon-name-part taxon-name-part-type="genus" reg="Odorrana">O.</tp:taxon-name-part><tp:taxon-name-part taxon-name-part-type="species" reg="nasica">nasica</tp:taxon-name-part></tp:taxon-name></italic>, <italic><tp:taxon-name><tp:taxon-name-part taxon-name-part-type="genus" reg="Odorrana">O.</tp:taxon-name-part><tp:taxon-name-part taxon-name-part-type="species" reg="nasuta">nasuta</tp:taxon-name-part></tp:taxon-name></italic>, <italic><tp:taxon-name><tp:taxon-name-part taxon-name-part-type="genus" reg="Odorrana">O.</tp:taxon-name-part><tp:taxon-name-part taxon-name-part-type="species" reg="orba">orba</tp:taxon-name-part></tp:taxon-name></italic>, <italic><tp:taxon-name><tp:taxon-name-part taxon-name-part-type="genus" reg="Odorrana">O.</tp:taxon-name-part><tp:taxon-name-part taxon-name-part-type="species" reg="supranarina">supranarina</tp:taxon-name-part></tp:taxon-name></italic>, <italic><tp:taxon-name><tp:taxon-name-part taxon-name-part-type="genus" reg="Odorrana">O.</tp:taxon-name-part><tp:taxon-name-part taxon-name-part-type="species" reg="tormota">tormota</tp:taxon-name-part></tp:taxon-name></italic>, <italic><tp:taxon-name><tp:taxon-name-part taxon-name-part-type="genus" reg="Odorrana">O.</tp:taxon-name-part><tp:taxon-name-part taxon-name-part-type="species" reg="trankieni">trankieni</tp:taxon-name-part></tp:taxon-name></italic>, <italic><tp:taxon-name><tp:taxon-name-part taxon-name-part-type="genus" reg="Odorrana">O.</tp:taxon-name-part><tp:taxon-name-part taxon-name-part-type="species" reg="utsunomiyaorum">utsunomiyaorum</tp:taxon-name-part></tp:taxon-name></italic>, <italic><tp:taxon-name><tp:taxon-name-part taxon-name-part-type="genus" reg="Odorrana">O.</tp:taxon-name-part><tp:taxon-name-part taxon-name-part-type="species" reg="versabilis">versabilis</tp:taxon-name-part></tp:taxon-name></italic>, and <italic><tp:taxon-name><tp:taxon-name-part taxon-name-part-type="genus" reg="Odorrana">O.</tp:taxon-name-part><tp:taxon-name-part taxon-name-part-type="species" reg="yentuensis">yentuensis</tp:taxon-name-part></tp:taxon-name></italic>, by the absence of dorsolateral folds (vs. present).</p><p><italic><tp:taxon-name><tp:taxon-name-part taxon-name-part-type="genus" reg="Odorrana">Odorrana</tp:taxon-name-part><tp:taxon-name-part taxon-name-part-type="species" reg="concelata">concelata</tp:taxon-name-part></tp:taxon-name></italic> sp. nov. differs from the remaining seven congeners by the marked differences in dorsal and ventral coloration; the smaller body size, <abbrev xmlns:xlink="http://www.w3.org/1999/xlink" xlink:title="snout-vent length" id="ABBRID0EPCDI" xlink:type="simple">SVL</abbrev> 34.0–36.8 mm in males and 41.4–46.0 mm in females (vs. 57.2 mm in male and 66.0–71.4 mm in females in <italic><tp:taxon-name><tp:taxon-name-part taxon-name-part-type="genus" reg="Odorrana">O.</tp:taxon-name-part><tp:taxon-name-part taxon-name-part-type="species" reg="kuangwuensis">kuangwuensis</tp:taxon-name-part></tp:taxon-name></italic>, 78.0–88.0 mm in males and 93.0–113.0 mm in females in <italic><tp:taxon-name><tp:taxon-name-part taxon-name-part-type="genus" reg="Odorrana">O.</tp:taxon-name-part><tp:taxon-name-part taxon-name-part-type="species" reg="margaretae">margaretae</tp:taxon-name-part></tp:taxon-name></italic>, 85.8–91.6 mm in males and 108.7–110.1 mm in females in <italic><tp:taxon-name><tp:taxon-name-part taxon-name-part-type="genus" reg="Odorrana">O.</tp:taxon-name-part><tp:taxon-name-part taxon-name-part-type="species" reg="mutschmanni">mutschmanni</tp:taxon-name-part></tp:taxon-name></italic>, 80.0 mm in males and 84.3–106.0 mm in females in <italic><tp:taxon-name><tp:taxon-name-part taxon-name-part-type="genus" reg="Odorrana">O.</tp:taxon-name-part><tp:taxon-name-part taxon-name-part-type="species" reg="mawphlangensis">mawphlangensis</tp:taxon-name-part></tp:taxon-name></italic>, 44.0–55.0 mm in males and 86.0–97.0 mm in females in <italic><tp:taxon-name><tp:taxon-name-part taxon-name-part-type="genus" reg="Odorrana">O.</tp:taxon-name-part><tp:taxon-name-part taxon-name-part-type="species" reg="rotodora">rotodora</tp:taxon-name-part></tp:taxon-name></italic>, 66.6 mm in male in <italic><tp:taxon-name><tp:taxon-name-part taxon-name-part-type="genus" reg="Odorrana">O.</tp:taxon-name-part><tp:taxon-name-part taxon-name-part-type="species" reg="sinica">sinica</tp:taxon-name-part></tp:taxon-name></italic>, and 74.4–124.4 mm in males and 94.6–137.4 mm in females in <italic><tp:taxon-name><tp:taxon-name-part taxon-name-part-type="genus" reg="Odorrana">O.</tp:taxon-name-part><tp:taxon-name-part taxon-name-part-type="species" reg="splendida">splendida</tp:taxon-name-part></tp:taxon-name></italic>).</p></tp:treatment-sec><tp:treatment-sec sec-type="description" id="SECID0EAFDI"><title>Description of holotype.</title><p>Adult male. Body slender and small, <abbrev xmlns:xlink="http://www.w3.org/1999/xlink" xlink:title="snout-vent length" id="ABBRID0EGFDI" xlink:type="simple">SVL</abbrev> 36.8 mm. Head length larger than head width, <abbrev xmlns:xlink="http://www.w3.org/1999/xlink" xlink:title="head width" id="ABBRID0EKFDI" xlink:type="simple">HDW</abbrev>/<abbrev xmlns:xlink="http://www.w3.org/1999/xlink" xlink:title="head length" id="ABBRID0EOFDI" xlink:type="simple">HDL</abbrev> ratio 0.88; snout short, rounded in dorsal view, projecting beyond lower jaw, snout length larger than eye diameter, <abbrev xmlns:xlink="http://www.w3.org/1999/xlink" xlink:title="snout length" id="ABBRID0ESFDI" xlink:type="simple">SNT</abbrev>/<abbrev xmlns:xlink="http://www.w3.org/1999/xlink" xlink:title="eye diameter" id="ABBRID0EWFDI" xlink:type="simple">ED</abbrev> ratio 1.35; canthus rostralis distinct; nostril rounded, located laterally, closer to tip of snout than eye; internasal distance larger than interorbital distance, <abbrev xmlns:xlink="http://www.w3.org/1999/xlink" xlink:title="internasal distance" id="ABBRID0E1FDI" xlink:type="simple">IND</abbrev>/<abbrev xmlns:xlink="http://www.w3.org/1999/xlink" xlink:title="interorbital distance" id="ABBRID0E5FDI" xlink:type="simple">IOD</abbrev> ratio 1.09; loreal region slightly concave and oblique; eye large and prominent; tympanum rounded, large, <abbrev xmlns:xlink="http://www.w3.org/1999/xlink" xlink:title="tympanum diameter" id="ABBRID0ECGDI" xlink:type="simple">TD</abbrev>/<abbrev xmlns:xlink="http://www.w3.org/1999/xlink" xlink:title="eye diameter" id="ABBRID0EGGDI" xlink:type="simple">ED</abbrev> ratio 0.86, edge of tympanum slightly elevated relative to tympanum; strong vomerine ridges bearing vomerine teeth; tongue deeply notched distally; pupil horizontally oval; pineal body present, small; vocal sac absent.</p><p>Forelimbs slender, <abbrev xmlns:xlink="http://www.w3.org/1999/xlink" xlink:title="hand length" id="ABBRID0EMGDI" xlink:type="simple">HND</abbrev>/<abbrev xmlns:xlink="http://www.w3.org/1999/xlink" xlink:title="snout-vent length" id="ABBRID0EQGDI" xlink:type="simple">SVL</abbrev> ratio 0.28, <abbrev xmlns:xlink="http://www.w3.org/1999/xlink" xlink:title="radioulnar length" id="ABBRID0EUGDI" xlink:type="simple">RAD</abbrev>/<abbrev xmlns:xlink="http://www.w3.org/1999/xlink" xlink:title="snout-vent length" id="ABBRID0EYGDI" xlink:type="simple">SVL</abbrev> ratio 0.22; fingers slender, relative finger lengths II &lt; I &lt; IV &lt; III; tips of fingers expanded into disc, all with circummarginal grooves, horizontal grooves present, without webbing and lateral fringes; subarticular tubercles prominent: 1, 1, 2, 2; inner metacarpal tubercle oval, elongate; medium and outer metacarpal tubercles oval; nuptial pads present on base of finger I, medially along inner side of fingers II and III.</p><p>Hindlimbs slender, <abbrev xmlns:xlink="http://www.w3.org/1999/xlink" xlink:title="foot length" id="ABBRID0E5GDI" xlink:type="simple">FTL</abbrev>/<abbrev xmlns:xlink="http://www.w3.org/1999/xlink" xlink:title="snout-vent length" id="ABBRID0ECHDI" xlink:type="simple">SVL</abbrev> ratio 0.70, <abbrev xmlns:xlink="http://www.w3.org/1999/xlink" xlink:title="tibia length" id="ABBRID0EGHDI" xlink:type="simple">TIB</abbrev>/<abbrev xmlns:xlink="http://www.w3.org/1999/xlink" xlink:title="snout-vent length" id="ABBRID0EKHDI" xlink:type="simple">SVL</abbrev> ratio 0.50; heels overlapping when thighs are appressed at right angles with respect to body; tibiotarsal articulation reaches to nostril when leg stretched forward; relative toe lengths I &lt; II &lt; III &lt; V &lt; IV; toes entirely webbed; tips of toes expanded into disc with circummarginal grooves; subarticular tubercles prominent: 1, 1, 2, 3, 2; inner metatarsal tubercle oval, elongate, almost equal length to first toe; outer metatarsal tubercle absent.</p><p>Dorsal skin relatively smooth, granular; skin of loreal region smooth; weak supratympanic fold from posterior corner of eye to posterior edge of tympanum; dorsolateral folds absent; tiny conical spines present on temporal region except tympanum, skin of commissure of jaw, upper edge of eyelid, and along dorsolateral sides of body. Ventral skin smooth.</p></tp:treatment-sec><tp:treatment-sec sec-type="Coloration of holotype in life" id="SECID0EPHDI"><title>Coloration of holotype in life.</title><p>Skin of dorsal body, dorsal limbs and flanks with irregular moss-green speckles and brown mottling; dorsal skin of limbs with distinct brown transverse bands; ventral skin of body greyish white with light brown mottling; ventral skin of forelimb greyish white, ventral skin of hindlimb purplish brown. Iris black, with irregular gold-green reticulated mottles; pineal body light green; tympanum dark brown; nuptial pad creamy white.</p><fig id="F3" position="float" orientation="portrait"><object-id xmlns:xlink="http://www.w3.org/1999/xlink" content-type="doi" xlink:type="simple">10.3897/zookeys.1120.87067.figure3</object-id><object-id xmlns:xlink="http://www.w3.org/1999/xlink" content-type="arpha" xlink:type="simple">CE37629F-B690-5FE6-A926-E01EFB89A486</object-id><label>Figure 3.</label><caption><p>Morphological features of the male holotype <abbrev xmlns:xlink="http://www.w3.org/1999/xlink" xlink:title="Guangdong Polytechnic of Environmental Protection Engineering" id="ABBRID0E3HDI" xlink:type="simple">GEP</abbrev> a055 in life: <bold>A</bold> dorsolateral view <bold>B</bold> ventral view <bold>C</bold> ventral view of hand, showing nuptial pads on fingers I, II and III <bold>D</bold> ventral view of foot.</p></caption><graphic xmlns:xlink="http://www.w3.org/1999/xlink" xlink:href="zookeys-1120-047_article-87067__-g003.jpg" position="float" orientation="portrait" xlink:type="simple" id="oo_738804.jpg"><uri content-type="original_file" xlink:type="simple">https://binary.pensoft.net/fig/738804</uri></graphic></fig></tp:treatment-sec><tp:treatment-sec sec-type="Coloration of holotype in preservative" id="SECID0ENIDI"><title>Coloration of holotype in preservative.</title><p>Skin of dorsal body, dorsal limbs and flanks greyish brown, with brown mottling and dark brown transverse bands, moss-green speckles absent; ventral skin of body greyish white with brown mottling; ventral skin of thighs greyish white, ventral skin of shank and foot dark grey with dark brown mottling.</p></tp:treatment-sec><tp:treatment-sec sec-type="variation" id="SECID0ESIDI"><title>Variations.</title><p>Mensural data of the type series are listed in Table <xref ref-type="table" rid="T3">3</xref>. Most of the paratypes are similar to the holotype in morphology and color pattern, except for the following: (1) skin of dorsal trunk lacking tiny spines (vs. present in the male paratype <abbrev xmlns:xlink="http://www.w3.org/1999/xlink" xlink:title="Guangdong Polytechnic of Environmental Protection Engineering" id="ABBRID0E3IDI" xlink:type="simple">GEP</abbrev> a052); (2) sparse spines on temporal region except tympanum, skin of commissure of jaw, upper edge of eyelid, and along dorsolateral sides of body; nuptial pads absent; and larger body size in female paratypes (Fig. <xref ref-type="fig" rid="F4">4</xref>).</p><table-wrap id="T3" position="float" orientation="portrait"><label>Table 3.</label><caption><p>Measurements (minimum–maximum (mean ± SD); in mm) of <italic><tp:taxon-name><tp:taxon-name-part taxon-name-part-type="genus" reg="Odorrana">Odorrana</tp:taxon-name-part><tp:taxon-name-part taxon-name-part-type="species" reg="concelata">concelata</tp:taxon-name-part></tp:taxon-name></italic> sp. nov.</p></caption><table id="TID0EY2DI" rules="all"><tbody><tr><th rowspan="1" colspan="1">Voucher</th><th rowspan="1" colspan="1"><abbrev xmlns:xlink="http://www.w3.org/1999/xlink" xlink:title="Guangdong Polytechnic of Environmental Protection Engineering" id="ABBRID0EEKDI" xlink:type="simple">GEP</abbrev> a052</th><th rowspan="1" colspan="1"><abbrev xmlns:xlink="http://www.w3.org/1999/xlink" xlink:title="Guangdong Polytechnic of Environmental Protection Engineering" id="ABBRID0EMKDI" xlink:type="simple">GEP</abbrev> a053</th><th rowspan="1" colspan="1"><abbrev xmlns:xlink="http://www.w3.org/1999/xlink" xlink:title="Guangdong Polytechnic of Environmental Protection Engineering" id="ABBRID0EUKDI" xlink:type="simple">GEP</abbrev> a054</th><th rowspan="1" colspan="1"><abbrev xmlns:xlink="http://www.w3.org/1999/xlink" xlink:title="Guangdong Polytechnic of Environmental Protection Engineering" id="ABBRID0E3KDI" xlink:type="simple">GEP</abbrev> a055</th><th rowspan="1" colspan="1">Range</th><th rowspan="1" colspan="1">Voucher</th><th rowspan="1" colspan="1"><abbrev xmlns:xlink="http://www.w3.org/1999/xlink" xlink:title="Guangdong Polytechnic of Environmental Protection Engineering" id="ABBRID0EKLDI" xlink:type="simple">GEP</abbrev> a050</th><th rowspan="1" colspan="1"><abbrev xmlns:xlink="http://www.w3.org/1999/xlink" xlink:title="Guangdong Polytechnic of Environmental Protection Engineering" id="ABBRID0ESLDI" xlink:type="simple">GEP</abbrev> a051</th></tr><tr><td rowspan="1" colspan="1">
                      <bold>Sex</bold>
                    </td><td rowspan="1" colspan="1">Male</td><td rowspan="1" colspan="1">Male</td><td rowspan="1" colspan="1">Male</td><td rowspan="1" colspan="1">Male</td><td rowspan="1" colspan="1">Males (<italic>n</italic> = 4)</td><td rowspan="1" colspan="1">
                      <bold>Sex</bold>
                    </td><td rowspan="1" colspan="1">Female</td><td rowspan="1" colspan="1">Female</td></tr><tr><td rowspan="1" colspan="1">
                      <bold>
                        <abbrev xmlns:xlink="http://www.w3.org/1999/xlink" xlink:title="snout-vent length" id="ABBRID0EBNDI" xlink:type="simple">SVL</abbrev>
                      </bold>
                    </td><td rowspan="1" colspan="1">34.0</td><td rowspan="1" colspan="1">35.7</td><td rowspan="1" colspan="1">35.2</td><td rowspan="1" colspan="1">36.8</td><td rowspan="1" colspan="1">34.0–36.8 (35.4 ± 1.2)</td><td rowspan="1" colspan="1">
                      <bold>
                        <abbrev xmlns:xlink="http://www.w3.org/1999/xlink" xlink:title="snout-vent length" id="ABBRID0EZNDI" xlink:type="simple">SVL</abbrev>
                      </bold>
                    </td><td rowspan="1" colspan="1">46.0</td><td rowspan="1" colspan="1">41.4</td></tr><tr><td rowspan="1" colspan="1">
                      <bold>
                        <abbrev xmlns:xlink="http://www.w3.org/1999/xlink" xlink:title="head length" id="ABBRID0EJODI" xlink:type="simple">HDL</abbrev>
                      </bold>
                    </td><td rowspan="1" colspan="1">11.8</td><td rowspan="1" colspan="1">12.4</td><td rowspan="1" colspan="1">12.5</td><td rowspan="1" colspan="1">12.8</td><td rowspan="1" colspan="1">11.8–12.8 (12.4 ± 0.4)</td><td rowspan="1" colspan="1">
                      <bold>
                        <abbrev xmlns:xlink="http://www.w3.org/1999/xlink" xlink:title="head length" id="ABBRID0EBPDI" xlink:type="simple">HDL</abbrev>
                      </bold>
                    </td><td rowspan="1" colspan="1">15.3</td><td rowspan="1" colspan="1">13.1</td></tr><tr><td rowspan="1" colspan="1">
                      <bold>
                        <abbrev xmlns:xlink="http://www.w3.org/1999/xlink" xlink:title="head width" id="ABBRID0ERPDI" xlink:type="simple">HDW</abbrev>
                      </bold>
                    </td><td rowspan="1" colspan="1">10.9</td><td rowspan="1" colspan="1">11.2</td><td rowspan="1" colspan="1">11.1</td><td rowspan="1" colspan="1">11.3</td><td rowspan="1" colspan="1">10.9–11.3 (11.1 ± 0.2)</td><td rowspan="1" colspan="1">
                      <bold>
                        <abbrev xmlns:xlink="http://www.w3.org/1999/xlink" xlink:title="head width" id="ABBRID0EJQDI" xlink:type="simple">HDW</abbrev>
                      </bold>
                    </td><td rowspan="1" colspan="1">14.6</td><td rowspan="1" colspan="1">12.2</td></tr><tr><td rowspan="1" colspan="1">
                      <bold>
                        <abbrev xmlns:xlink="http://www.w3.org/1999/xlink" xlink:title="snout length" id="ABBRID0EZQDI" xlink:type="simple">SNT</abbrev>
                      </bold>
                    </td><td rowspan="1" colspan="1">5.1</td><td rowspan="1" colspan="1">5.1</td><td rowspan="1" colspan="1">5.2</td><td rowspan="1" colspan="1">5.3</td><td rowspan="1" colspan="1">5.1–5.3 (5.2 ± 0.1)</td><td rowspan="1" colspan="1">
                      <bold>
                        <abbrev xmlns:xlink="http://www.w3.org/1999/xlink" xlink:title="snout length" id="ABBRID0ERRDI" xlink:type="simple">SNT</abbrev>
                      </bold>
                    </td><td rowspan="1" colspan="1">6.7</td><td rowspan="1" colspan="1">5.6</td></tr><tr><td rowspan="1" colspan="1">
                      <bold>
                        <abbrev xmlns:xlink="http://www.w3.org/1999/xlink" xlink:title="internasal distance" id="ABBRID0EBSDI" xlink:type="simple">IND</abbrev>
                      </bold>
                    </td><td rowspan="1" colspan="1">3.3</td><td rowspan="1" colspan="1">3.6</td><td rowspan="1" colspan="1">3.2</td><td rowspan="1" colspan="1">3.2</td><td rowspan="1" colspan="1">3.2–3.6 (3.3 ± 0.2)</td><td rowspan="1" colspan="1">
                      <bold>
                        <abbrev xmlns:xlink="http://www.w3.org/1999/xlink" xlink:title="internasal distance" id="ABBRID0EZSDI" xlink:type="simple">IND</abbrev>
                      </bold>
                    </td><td rowspan="1" colspan="1">4.2</td><td rowspan="1" colspan="1">3.5</td></tr><tr><td rowspan="1" colspan="1">
                      <bold>
                        <abbrev xmlns:xlink="http://www.w3.org/1999/xlink" xlink:title="interorbital distance" id="ABBRID0EJTDI" xlink:type="simple">IOD</abbrev>
                      </bold>
                    </td><td rowspan="1" colspan="1">3.0</td><td rowspan="1" colspan="1">3.1</td><td rowspan="1" colspan="1">3.0</td><td rowspan="1" colspan="1">3.0</td><td rowspan="1" colspan="1">3.0–3.1 (3.0 ± 0.1)</td><td rowspan="1" colspan="1">
                      <bold>
                        <abbrev xmlns:xlink="http://www.w3.org/1999/xlink" xlink:title="interorbital distance" id="ABBRID0EBUDI" xlink:type="simple">IOD</abbrev>
                      </bold>
                    </td><td rowspan="1" colspan="1">3.3</td><td rowspan="1" colspan="1">3.3</td></tr><tr><td rowspan="1" colspan="1">
                      <bold>
                        <abbrev xmlns:xlink="http://www.w3.org/1999/xlink" xlink:title="eye diameter" id="ABBRID0ERUDI" xlink:type="simple">ED</abbrev>
                      </bold>
                    </td><td rowspan="1" colspan="1">4.1</td><td rowspan="1" colspan="1">3.8</td><td rowspan="1" colspan="1">4.1</td><td rowspan="1" colspan="1">4.0</td><td rowspan="1" colspan="1">3.8–4.1 (4.0 ± 0.2)</td><td rowspan="1" colspan="1">
                      <bold>
                        <abbrev xmlns:xlink="http://www.w3.org/1999/xlink" xlink:title="eye diameter" id="ABBRID0EJVDI" xlink:type="simple">ED</abbrev>
                      </bold>
                    </td><td rowspan="1" colspan="1">4.5</td><td rowspan="1" colspan="1">4.2</td></tr><tr><td rowspan="1" colspan="1">
                      <bold>
                        <abbrev xmlns:xlink="http://www.w3.org/1999/xlink" xlink:title="tympanum diameter" id="ABBRID0EZVDI" xlink:type="simple">TD</abbrev>
                      </bold>
                    </td><td rowspan="1" colspan="1">3.2</td><td rowspan="1" colspan="1">3.3</td><td rowspan="1" colspan="1">3.4</td><td rowspan="1" colspan="1">3.4</td><td rowspan="1" colspan="1">3.2–3.4 (3.3 ± 0.1)</td><td rowspan="1" colspan="1">
                      <bold>
                        <abbrev xmlns:xlink="http://www.w3.org/1999/xlink" xlink:title="tympanum diameter" id="ABBRID0ERWDI" xlink:type="simple">TD</abbrev>
                      </bold>
                    </td><td rowspan="1" colspan="1">3.4</td><td rowspan="1" colspan="1">3.2</td></tr><tr><td rowspan="1" colspan="1">
                      <bold>
                        <abbrev xmlns:xlink="http://www.w3.org/1999/xlink" xlink:title="hand length" id="ABBRID0EBXDI" xlink:type="simple">HND</abbrev>
                      </bold>
                    </td><td rowspan="1" colspan="1">9.8</td><td rowspan="1" colspan="1">9.6</td><td rowspan="1" colspan="1">9.6</td><td rowspan="1" colspan="1">10.2</td><td rowspan="1" colspan="1">9.6–10.2 (9.8 ± 0.3)</td><td rowspan="1" colspan="1">
                      <bold>
                        <abbrev xmlns:xlink="http://www.w3.org/1999/xlink" xlink:title="hand length" id="ABBRID0EZXDI" xlink:type="simple">HND</abbrev>
                      </bold>
                    </td><td rowspan="1" colspan="1">12.9</td><td rowspan="1" colspan="1">12.3</td></tr><tr><td rowspan="1" colspan="1">
                      <bold>
                        <abbrev xmlns:xlink="http://www.w3.org/1999/xlink" xlink:title="radioulnar length" id="ABBRID0EJYDI" xlink:type="simple">RAD</abbrev>
                      </bold>
                    </td><td rowspan="1" colspan="1">7.1</td><td rowspan="1" colspan="1">7.8</td><td rowspan="1" colspan="1">7.7</td><td rowspan="1" colspan="1">8.0</td><td rowspan="1" colspan="1">7.1–8.0 (7.6 ± 0.4)</td><td rowspan="1" colspan="1">
                      <bold>
                        <abbrev xmlns:xlink="http://www.w3.org/1999/xlink" xlink:title="radioulnar length" id="ABBRID0EBZDI" xlink:type="simple">RAD</abbrev>
                      </bold>
                    </td><td rowspan="1" colspan="1">9.8</td><td rowspan="1" colspan="1">9.1</td></tr><tr><td rowspan="1" colspan="1">
                      <bold>
                        <abbrev xmlns:xlink="http://www.w3.org/1999/xlink" xlink:title="foot length" id="ABBRID0ERZDI" xlink:type="simple">FTL</abbrev>
                      </bold>
                    </td><td rowspan="1" colspan="1">24.0</td><td rowspan="1" colspan="1">24.8</td><td rowspan="1" colspan="1">24.7</td><td rowspan="1" colspan="1">25.6</td><td rowspan="1" colspan="1">24.0–25.6 (24.8 ± 0.7)</td><td rowspan="1" colspan="1">
                      <bold>
                        <abbrev xmlns:xlink="http://www.w3.org/1999/xlink" xlink:title="foot length" id="ABBRID0EJ1DI" xlink:type="simple">FTL</abbrev>
                      </bold>
                    </td><td rowspan="1" colspan="1">32.3</td><td rowspan="1" colspan="1">29.6</td></tr><tr><td rowspan="1" colspan="1">
                      <bold>
                        <abbrev xmlns:xlink="http://www.w3.org/1999/xlink" xlink:title="tibia length" id="ABBRID0EZ1DI" xlink:type="simple">TIB</abbrev>
                      </bold>
                    </td><td rowspan="1" colspan="1">17.3</td><td rowspan="1" colspan="1">17.6</td><td rowspan="1" colspan="1">18.0</td><td rowspan="1" colspan="1">18.5</td><td rowspan="1" colspan="1">17.3–18.5 (7.8 ± 0.6)</td><td rowspan="1" colspan="1">
                      <bold>
                        <abbrev xmlns:xlink="http://www.w3.org/1999/xlink" xlink:title="tibia length" id="ABBRID0ER2DI" xlink:type="simple">TIB</abbrev>
                      </bold>
                    </td><td rowspan="1" colspan="1">23.3</td><td rowspan="1" colspan="1">20.8</td></tr></tbody></table></table-wrap><fig id="F4" position="float" orientation="portrait"><object-id xmlns:xlink="http://www.w3.org/1999/xlink" content-type="doi" xlink:type="simple">10.3897/zookeys.1120.87067.figure4</object-id><object-id xmlns:xlink="http://www.w3.org/1999/xlink" content-type="arpha" xlink:type="simple">D000DBF2-5378-5F96-B237-E2CDA97DE065</object-id><label>Figure 4.</label><caption><p>Morphological features of the female paratype <abbrev xmlns:xlink="http://www.w3.org/1999/xlink" xlink:title="Guangdong Polytechnic of Environmental Protection Engineering" id="ABBRID0ED3DI" xlink:type="simple">GEP</abbrev> a050 in life: <bold>A</bold> dorsolateral view <bold>B</bold> ventral view <bold>C</bold> ventral view of hand <bold>D</bold> ventral view of foot.</p></caption><graphic xmlns:xlink="http://www.w3.org/1999/xlink" xlink:href="zookeys-1120-047_article-87067__-g004.jpg" position="float" orientation="portrait" xlink:type="simple" id="oo_738805.jpg"><uri content-type="original_file" xlink:type="simple">https://binary.pensoft.net/fig/738805</uri></graphic></fig></tp:treatment-sec><tp:treatment-sec sec-type="distribution" id="SECID0EU3DI"><title>Distribution and habits.</title><p>Currently, <italic><tp:taxon-name><tp:taxon-name-part taxon-name-part-type="genus" reg="Odorrana">Odorrana</tp:taxon-name-part><tp:taxon-name-part taxon-name-part-type="species" reg="concelata">concelata</tp:taxon-name-part></tp:taxon-name></italic> sp. nov. is known only from its type locality (Fig. <xref ref-type="fig" rid="F1">1</xref>, solid circle). The nocturnal karst-dweller inhabits mossy rocks and damp forest floors in subtropical evergreen broad-leaved forests and secondary forests at elevations between 200–300 m (Fig. <xref ref-type="fig" rid="F5">5A, B</xref>). They are completely hidden in their habitat by their coloration (Fig. <xref ref-type="fig" rid="F5">5D, E</xref>). During breeding season (March to June), they congregate in and around the small and steep moss-covered waterfalls which flows out of karst caves (ca. 1–2 m width). Juveniles were observed in June (Fig. <xref ref-type="fig" rid="F5">5C</xref>). No individuals were found during surveys in mid-July.</p><fig id="F5" position="float" orientation="portrait"><object-id xmlns:xlink="http://www.w3.org/1999/xlink" content-type="doi" xlink:type="simple">10.3897/zookeys.1120.87067.figure5</object-id><object-id xmlns:xlink="http://www.w3.org/1999/xlink" content-type="arpha" xlink:type="simple">8D8EC1BC-4A82-55C6-A526-67C3FABFCBB8</object-id><label>Figure 5.</label><caption><p>Microhabitat of <italic><tp:taxon-name><tp:taxon-name-part taxon-name-part-type="genus" reg="Odorrana">Odorrana</tp:taxon-name-part><tp:taxon-name-part taxon-name-part-type="species" reg="concelata">concelata</tp:taxon-name-part></tp:taxon-name></italic> sp. nov. (<bold>A, B</bold>) and the uncaptured individuals of juvenile (<bold>C</bold>), female (<bold>D</bold>), and male (<bold>E</bold>) in situ.</p></caption><graphic xmlns:xlink="http://www.w3.org/1999/xlink" xlink:href="zookeys-1120-047_article-87067__-g005.jpg" position="float" orientation="portrait" xlink:type="simple" id="oo_738806.jpg"><uri content-type="original_file" xlink:type="simple">https://binary.pensoft.net/fig/738806</uri></graphic></fig></tp:treatment-sec><tp:treatment-sec><!--Section generated to contain objects referenced in tp:taxon-treatment.--><fig id="F2" position="float" orientation="portrait"><object-id xmlns:xlink="http://www.w3.org/1999/xlink" content-type="doi" xlink:type="simple">10.3897/zookeys.1120.87067.figure2</object-id><object-id xmlns:xlink="http://www.w3.org/1999/xlink" content-type="arpha" xlink:type="simple">7E64A3B0-4AA2-5FD3-8B98-4656CA268B03</object-id><label>Figure 2.</label><caption><p>Maximum-likelihood and Bayesian inference phylogenies. Numbers at nodes indicate the bootstrap support (<abbrev xmlns:xlink="http://www.w3.org/1999/xlink" xlink:title="bootstrap support" id="ABBRID0E24BI" xlink:type="simple">BS</abbrev>)/Bayesian posterior (<abbrev xmlns:xlink="http://www.w3.org/1999/xlink" xlink:title="Bayesian posterior" id="ABBRID0E64BI" xlink:type="simple">BPP</abbrev>) for the topology. ‘-’ means <abbrev xmlns:xlink="http://www.w3.org/1999/xlink" xlink:title="bootstrap support" id="ABBRID0ED5BI" xlink:type="simple">BS</abbrev> &lt; 70 or <abbrev xmlns:xlink="http://www.w3.org/1999/xlink" xlink:title="Bayesian posterior" id="ABBRID0EH5BI" xlink:type="simple">BPP</abbrev> &lt; 0.90.</p></caption><graphic xmlns:xlink="http://www.w3.org/1999/xlink" xlink:href="zookeys-1120-047_article-87067__-g002.jpg" position="float" orientation="portrait" xlink:type="simple" id="oo_738803.jpg"><uri content-type="original_file" xlink:type="simple">https://binary.pensoft.net/fig/738803</uri></graphic></fig><fig id="F1" position="float" orientation="portrait"><object-id xmlns:xlink="http://www.w3.org/1999/xlink" content-type="doi" xlink:type="simple">10.3897/zookeys.1120.87067.figure1</object-id><object-id xmlns:xlink="http://www.w3.org/1999/xlink" content-type="arpha" xlink:type="simple">FA64D95C-343A-5166-B73E-2DA4E51D6855</object-id><label>Figure 1.</label><caption><p>Distribution of <italic><tp:taxon-name><tp:taxon-name-part taxon-name-part-type="genus" reg="Odorrana">Odorrana</tp:taxon-name-part><tp:taxon-name-part taxon-name-part-type="species" reg="concelata">concelata</tp:taxon-name-part></tp:taxon-name></italic> sp. nov. (solid circle), <italic><tp:taxon-name><tp:taxon-name-part taxon-name-part-type="genus" reg="Odorrana">O.</tp:taxon-name-part><tp:taxon-name-part taxon-name-part-type="species" reg="lipuensis">lipuensis</tp:taxon-name-part></tp:taxon-name></italic> (solid squares), and <italic><tp:taxon-name><tp:taxon-name-part taxon-name-part-type="genus" reg="Odorrana">O.</tp:taxon-name-part><tp:taxon-name-part taxon-name-part-type="species" reg="liboensis">liboensis</tp:taxon-name-part></tp:taxon-name></italic> (solid triangle).</p></caption><graphic xmlns:xlink="http://www.w3.org/1999/xlink" xlink:href="zookeys-1120-047_article-87067__-g001.jpg" position="float" orientation="portrait" xlink:type="simple" id="oo_738802.jpg"><uri content-type="original_file" xlink:type="simple">https://binary.pensoft.net/fig/738802</uri></graphic></fig></tp:treatment-sec></tp:taxon-treatment>
