# Supplementary material for: ﻿Discovery of a new limestone karst-restricted odorous frog from northern Guangdong, China (Anura, Ranidae, Odorrana)
Source: Zookeys. 2022 Sep 5;1120:47–66. doi: 10.3897/zookeys.1120.87067 (PMC9848673; doi:10.3897/zookeys.1120.87067)
Supplement: Supplementary material 1 — Table S1 [file zookeys-1120-047_article-87067__-s001.xls]

## Sheet: MatrixOutput
		1	2	3	4	5	6	7	8	9	10	11	12	13	14	15	16	17	18	19	20	21	22	23	24	25	26	27	28	29	30	31	32	33	34	35	36	37	38	39	40	41	42	43	44	45	46	47	48
1	Odorrana concelata sp. nov.
2	Odorrana liboensis	0.0456104
3	Odorrana lipuensis	0.0466827	0.0350838
4	Odorrana absita	0.0467836	0.0785953	0.0761856
5	Odorrana amamiensis	0.101569	0.0813397	0.0777386	0.0952381
6	Odorrana andersonii	0.0747455	0.0774793	0.0704451	0.080402	0.0638298
7	Odorrana anlungensis	0.0707937	0.0773196	0.0598742	0.0854271	0.0778302	0.0558184
8	Odorrana aureola	0.0526316	0.0852843	0.072423	0.0988275	0.0285714	0.0805369	0.0636516
9	Odorrana bacboensis	0.0903576	0.0838641	0.0912235	0.0858144	0.0707547	0.0791789	0.0819512	0.0907504
10	Odorrana banaorum	0.0934728	0.090249	0.0887845	0.10339	0.0635294	0.0800763	0.0780209	0.0777027	0.09375
11	Odorrana chapaensis	0.0686275	0.0915638	0.0764715	0.0852843	0.0705882	0.0775781	0.082153	0.0833333	0.0845481	0.0844402
12	Odorrana chloronota	0.0858682	0.0856553	0.0804045	0.0991597	0.0516432	0.0740741	0.0663507	0.0485762	0.0807393	0.0579848	0.0831758
13	Odorrana daorum	0.0706591	0.072314	0.0664429	0.0823529	0.0774648	0.0180095	0.0549763	0.0757576	0.0752688	0.0801527	0.0775781	0.0759734
14	Odorrana dulongensis	0.0838077	0.073922	0.0805724	0.0584795	0.0610329	0.039924	0.0702087	0.0877193	0.0764818	0.0740038	0.0681818	0.0683112	0.0530303
15	Odorrana exiliversabilis	0.0842875	0.07892	0.0759735	0.0929054	0.0517647	0.0743565	0.0619048	0.0674536	0.0763957	0.0593301	0.0751665	0.0628571	0.0716332	0.0571429
16	Odorrana fengkaiensis	0.093266	0.0939112	0.0891491	0.0791246	0.07277	0.0841026	0.0829069	0.0771812	0.033543	0.100616	0.0978593	0.0919305	0.0789744	0.0866935	0.0812757
17	Odorrana geminata	0.0292398	0.0651085	0.0495355	0.0819398	0.0380952	0.0536013	0.0635452	0.0815308	0.0749129	0.0708263	0.0548173	0.0753769	0.0621849	0.0643275	0.06914	0.0737018
18	Odorrana grahami	0.0726984	0.0732714	0.0634575	0.080402	0.0613208	0.0151229	0.0538752	0.0771812	0.0791016	0.0761905	0.0756144	0.073055	0.00852273	0.0360531	0.0686368	0.0829918	0.0619765
19	Odorrana graminea	0.0847729	0.0841996	0.0796889	0.0860034	0.0617577	0.0687023	0.0619048	0.0454545	0.0804711	0.0555024	0.0771429	0.036156	0.0697897	0.0766284	0.0564593	0.0845361	0.0757576	0.0667302
20	Odorrana hainanensis	0.0879365	0.0921325	0.0866964	0.0758853	0.0778302	0.0875357	0.085389	0.0857143	0.0390244	0.102002	0.0957346	0.0920304	0.0847619	0.0855513	0.0916905	0.0214724	0.0789916	0.088403	0.085086
21	Odorrana hejiangensis	0.0785623	0.0839378	0.0789955	0.0876897	0.0496454	0.0657143	0.0731939	0.092437	0.0508309	0.0877026	0.0824645	0.0798479	0.0638704	0.0552381	0.0688995	0.0635246	0.0805369	0.0637488	0.0822967	0.0665399
22	Odorrana hmongorum	0.0409357	0.0737018	0.0655702	0.0785953	0.0571429	0.0167785	0.0469799	0.0770519	0.0736842	0.0713073	0.080402	0.0673401	0.00505051	0.0526316	0.0659898	0.06914	0.0635452	0.00503356	0.0591216	0.0827703	0.0675676
23	Odorrana hosii	0.0877693	0.100927	0.085743	0.0753769	0.0866511	0.073055	0.0710227	0.0601002	0.0835763	0.0807217	0.0943396	0.0709555	0.0748815	0.0777989	0.0695238	0.0846075	0.0716667	0.0720379	0.0591039	0.0815939	0.0815939	0.0620805
24	Odorrana huanggangensis	0.0788633	0.0837642	0.0821211	0.0805369	0.0475059	0.0684411	0.0777989	0.0735786	0.054741	0.0753098	0.0796209	0.0759734	0.0647619	0.0650096	0.0678128	0.0594262	0.0735786	0.0655271	0.0734733	0.0579848	0.0485252	0.0621849	0.0768501
25	Odorrana ishikawae	0.0819102	0.0936214	0.0714276	0.0938023	0.0633803	0.0737938	0.0661001	0.0834725	0.0826045	0.0909953	0.0883459	0.0793951	0.0737938	0.0642722	0.0799239	0.0835882	0.0765391	0.0746692	0.0752381	0.0862559	0.0796209	0.0755034	0.0773585	0.0834123
26	Odorrana jingdongensis	0.0707937	0.0670795	0.0588705	0.0820771	0.0636792	0.0189036	0.0538752	0.0788591	0.0742188	0.08	0.0793951	0.0777989	0.0198864	0.0493359	0.0686368	0.0809426	0.0653266	0.0160529	0.0676835	0.0846008	0.0675547	0.0184564	0.078673	0.0626781	0.0765595
27	Odorrana junlianensis	0.0746032	0.0732714	0.0648563	0.078727	0.0613208	0.0132325	0.0538752	0.0755034	0.0771484	0.0761905	0.0756144	0.0721063	0.00852273	0.0379507	0.0676835	0.0809426	0.0603015	0.00188857	0.0657769	0.0865019	0.0637488	0.00671141	0.0720379	0.0636277	0.0746692	0.0141643
28	Odorrana kuangwuensis	0.0765079	0.0732714	0.0596374	0.0822148	0.0660377	0.0255682	0.0529301	0.0805369	0.078125	0.0761905	0.0708885	0.0759013	0.0294118	0.0493359	0.0666667	0.0829918	0.0653266	0.0227058	0.0695238	0.0903042	0.0627973	0.0268908	0.0777251	0.0664767	0.0775047	0.0264901	0.0227058
29	Odorrana kweichowensis	0.0901693	0.0741525	0.0794372	0.0764331	0.0610329	0.0686275	0.0684932	0.0573248	0.0492126	0.078125	0.0664062	0.0703125	0.0664062	0.079922	0.072549	0.0519751	0.0573248	0.0665362	0.0710059	0.0489237	0.0372549	0.044586	0.0742188	0.0393701	0.0545809	0.0665362	0.0684932	0.074364
30	Odorrana leporipes	0.0846105	0.0882658	0.0757296	0.0858586	0.0663507	0.0744275	0.0685714	0.0605042	0.0794118	0.0583174	0.0818268	0.039924	0.0725883	0.0630975	0.0535373	0.084449	0.0840336	0.0714967	0.0295238	0.0868321	0.0802292	0.0758853	0.0647619	0.0735435	0.076118	0.0734032	0.0695901	0.0752381	0.0767717
31	Odorrana livida	0.0467836	0.0771812	0.0838677	0.0991597	0.0380952	0.0723906	0.0621849	0.0416667	0.0788091	0.0677966	0.0886288	0.0453782	0.0692568	0.0701754	0.0490694	0.0791246	0.081803	0.0690236	0.0422297	0.084317	0.0858586	0.0672269	0.0619765	0.0654362	0.0904523	0.0690236	0.0673401	0.0740741	0.0700637	0.0489039
32	Odorrana lungshengensis	0.0709288	0.073499	0.0612437	0.0890756	0.0567376	0.0597723	0.0445498	0.0689076	0.0714286	0.0811843	0.0843602	0.0731939	0.0627376	0.0684411	0.0650096	0.0749487	0.0637584	0.0606635	0.0687679	0.0752381	0.0687023	0.0538721	0.0674905	0.0666667	0.0729858	0.0578199	0.0606635	0.0540797	0.0686275	0.0764818	0.0640809
33	Odorrana margaretae	0.0669841	0.0835913	0.0627184	0.0872483	0.0660377	0.0303318	0.0614948	0.0822148	0.0908203	0.0819048	0.0737938	0.0759013	0.037037	0.0513308	0.0761905	0.0901639	0.0703518	0.030303	0.0733333	0.0931559	0.0780209	0.0319328	0.0796209	0.0769231	0.0832545	0.03125	0.030303	0.0245979	0.0763209	0.0771429	0.0757576	0.0645774
34	Odorrana morafkai	0.097275	0.0907216	0.0908019	0.104027	0.0588235	0.0824645	0.0785241	0.0752508	0.0963035	0.00853081	0.090566	0.0614367	0.0825427	0.0759013	0.0571429	0.104082	0.0784641	0.0785985	0.0570885	0.105213	0.0881517	0.0773109	0.0849858	0.0767773	0.0933962	0.0795455	0.0785985	0.0785985	0.0800781	0.0598859	0.0687919	0.0816714	0.0871212
35	Odorrana mutschmanni	0.070525	0.0782698	0.071124	0.078727	0.07277	0.0425331	0.0538752	0.0755034	0.0760234	0.0818268	0.0801887	0.0681818	0.0444234	0.0548204	0.0704762	0.0766871	0.0703518	0.0434372	0.0676835	0.0826211	0.0674905	0.0436242	0.0605487	0.0636277	0.0773585	0.0472144	0.0434372	0.0501419	0.0643275	0.0647619	0.0723906	0.0578199	0.0549242	0.0832545
36	Odorrana narina	0.0861959	0.0774793	0.0707009	0.0855705	0.021028	0.0769962	0.0815939	0.0586265	0.08577	0.0743565	0.0861742	0.0729858	0.0788224	0.0552381	0.0647003	0.0880246	0.0820771	0.0740741	0.0658397	0.0903042	0.0742857	0.0739496	0.0795455	0.0685062	0.0776515	0.0759734	0.0721747	0.0731244	0.0626223	0.0686368	0.0638655	0.0685714	0.0807217	0.0729858	0.0796209
37	Odorrana nasica	0.0858682	0.0949432	0.080542	0.104202	0.0633803	0.0920304	0.0862559	0.0703518	0.0855199	0.0873694	0.095373	0.0794702	0.0873694	0.0777989	0.0607787	0.0969388	0.0953177	0.0844402	0.0781697	0.103416	0.0807217	0.0892256	0.0888469	0.0788224	0.0906516	0.0863378	0.085389	0.0901328	0.0664062	0.0866667	0.0806723	0.0789724	0.097723	0.084121	0.0852273	0.0729167
38	Odorrana nasuta	0.0842875	0.0862786	0.0771276	0.0998308	0.0635294	0.0782443	0.0648236	0.0641892	0.0764706	0.0651341	0.0780952	0.0695901	0.0764818	0.0685714	0.0247148	0.0803296	0.0709459	0.0763359	0.059387	0.0889101	0.0775862	0.0728814	0.0753098	0.0726577	0.0752381	0.0753817	0.0753817	0.0734032	0.072549	0.0583732	0.0576271	0.0708134	0.0828571	0.0619638	0.079123	0.072381	0.0636882
39	Odorrana sangzhiensis	0.0887361	0.0703625	0.0799292	0.0522876	0.0586854	0.0650888	0.0610236	0.0457516	0.0455446	0.0707269	0.0667976	0.0550098	0.0667976	0.0705882	0.0650888	0.0502092	0.0326797	0.0649606	0.0694444	0.0413386	0.0276134	0.0457516	0.0609037	0.0336634	0.0509804	0.0688976	0.0669291	0.0688976	0.0294695	0.0673267	0.0588235	0.0650888	0.0787402	0.0726916	0.0568627	0.0493097	0.0707269	0.0690335
40	Odorrana schmackeri	0.0803175	0.0847983	0.0783977	0.0824916	0.0613208	0.0693257	0.0682464	0.0721477	0.0584795	0.072381	0.0738636	0.0805687	0.0666032	0.0646388	0.0695901	0.0633299	0.0620805	0.0654649	0.0734733	0.064455	0.0608365	0.0573356	0.0739336	0.0540797	0.0691288	0.06926	0.0673624	0.06926	0.0215264	0.0791985	0.0707071	0.0665399	0.0777989	0.0729167	0.0654649	0.0750237	0.0834123	0.0696565	0.0393701
41	Odorrana supranarina	0.0968627	0.0813397	0.0753829	0.104762	0.0350467	0.070922	0.0778302	0	0.0683962	0.0729412	0.08	0.0539906	0.0774648	0.0774648	0.0682353	0.0633803	0.047619	0.0683962	0.0617577	0.0683962	0.0520095	0.047619	0.0866511	0.0593824	0.0633803	0.0707547	0.0683962	0.0683962	0.0610329	0.07109	0.00952381	0.0591017	0.0778302	0.0682353	0.0657277	0.0373832	0.0633803	0.0682353	0.0586854	0.0683962
42	Odorrana swinhoana	0.0809341	0.0738814	0.0756558	0.0910624	0.04	0.0736138	0.0744275	0.0841751	0.0814524	0.0728667	0.0848427	0.0687023	0.0697897	0.0536398	0.0525813	0.0886598	0.0875421	0.0687679	0.0699904	0.095511	0.0736842	0.0726351	0.085796	0.0698565	0.0867493	0.0716332	0.0668577	0.0658397	0.0688976	0.0745698	0.0743243	0.0708134	0.0782443	0.0686368	0.0753817	0.0627376	0.0772164	0.0631579	0.0595238	0.0687679	0.0517647
43	Odorrana tianmuii	0.0748885	0.0797101	0.0705467	0.0890756	0.0450237	0.0636277	0.0693257	0.0687919	0.0547945	0.0715649	0.0759013	0.0703422	0.0589914	0.0610687	0.0611855	0.0574359	0.0721477	0.056926	0.0688337	0.0618459	0.0485714	0.0572391	0.0750237	0.0208729	0.0787476	0.0588235	0.056926	0.0551331	0.0353635	0.0697897	0.0639731	0.0638095	0.0693916	0.073055	0.0578748	0.0628571	0.0769962	0.0688995	0.0296443	0.0512821	0.0545024	0.0632184
44	Odorrana tiannanensis	0.0879365	0.0796277	0.0884456	0.0808081	0.0683962	0.0750237	0.0777251	0.0822148	0.00487329	0.0895238	0.0814394	0.0758294	0.0694577	0.0722433	0.07245	0.0306435	0.0704698	0.073055	0.0791985	0.0369668	0.0456274	0.0640809	0.0796209	0.0531309	0.0814394	0.0702087	0.0711575	0.0721063	0.0450098	0.0753817	0.0690236	0.0693916	0.0844402	0.0918561	0.06926	0.0826211	0.0843602	0.0725191	0.0393701	0.0558184	0.0660377	0.0773639	0.048433
45	Odorrana tormota	0.0782636	0.0816116	0.0856394	0.0875421	0.0749415	0.0807217	0.0673624	0.0788591	0.0875486	0.0769962	0.101134	0.0710227	0.0797721	0.0759013	0.0617284	0.0939734	0.0820771	0.0807217	0.0744275	0.0968661	0.0798479	0.06914	0.084121	0.0788973	0.0812854	0.0778727	0.0788224	0.0778727	0.0722656	0.0762631	0.0690236	0.0628571	0.0892688	0.076632	0.0748815	0.0804924	0.0896226	0.0722433	0.0628684	0.0711575	0.0843091	0.0695901	0.0789724	0.085389
46	Odorrana utsunomiyaorum	0.0917252	0.0785714	0.0797187	0.0571429	0.0584112	0.0752941	0.0938967	0.0571429	0.0821596	0.0772834	0.0772834	0.0724299	0.0771028	0.0654206	0.0491803	0.0817757	0.0380952	0.0680751	0.0756501	0.0962441	0.0752941	0.0571429	0.0862471	0.0614657	0.0700935	0.0751174	0.0680751	0.0774648	0.0796253	0.0683962	0.047619	0.08	0.0821596	0.0725995	0.0771028	0.0607477	0.0630841	0.0655738	0.0794393	0.0704225	0.0607477	0.0258824	0.0636792	0.0798122	0.0885781
47	Odorrana versabilis	0.0766539	0.0811655	0.0720024	0.0966102	0.0494118	0.0744986	0.0658397	0.0693739	0.0726202	0.0556088	0.07245	0.0620229	0.0708134	0.0590476	0.0171265	0.0824742	0.0744501	0.0706781	0.0556088	0.0889952	0.0709492	0.0696095	0.0744275	0.0669856	0.0743565	0.069723	0.069723	0.0696565	0.0607843	0.0536398	0.057725	0.0718391	0.079123	0.0524809	0.0744275	0.0676835	0.0599429	0.0152236	0.0591716	0.0706781	0.0611765	0.0583732	0.0632184	0.0687679	0.0694577	0.0538642
48	Odorrana wuchuanensis	0.067112	0.0754132	0.0612043	0.0854271	0.0567376	0.0341232	0.0577105	0.0737018	0.0782014	0.0781697	0.076632	0.0702754	0.037037	0.0418251	0.0677481	0.0789744	0.0652174	0.032197	0.0667939	0.0846813	0.0647619	0.0369128	0.0711575	0.0646388	0.0804163	0.0359848	0.032197	0.0416667	0.0627451	0.0734733	0.0722689	0.0559772	0.0530806	0.0796209	0.0435606	0.0712928	0.0778727	0.0716332	0.0552268	0.0702754	0.0591017	0.0697897	0.0570885	0.0712251	0.0788973	0.0705882	0.0678776
49	Odorrana yentuensis	0.084672	0.0857438	0.079148	0.092437	0.0679157	0.0923077	0.0767656	0.0636516	0.0828092	0.0820513	0.0846075	0.0827375	0.0861538	0.0861723	0.0585216	0.0890481	0.0886288	0.085041	0.0762101	0.0932377	0.0841026	0.0808081	0.0907238	0.0687179	0.0846075	0.0881148	0.0860656	0.0901639	0.0743802	0.0843621	0.0689076	0.0832477	0.0932377	0.0836735	0.0858896	0.0664622	0.0366599	0.0585817	0.0727651	0.0757421	0.0725995	0.0731205	0.0698152	0.0808598	0.0927625	0.0652681	0.0555556	0.0820513
50	Odorrana yizhangensis	0.0688889	0.0815273	0.0661792	0.0855705	0.0754717	0.063447	0.0529301	0.0738255	0.0820312	0.0771429	0.0879017	0.0834915	0.0607211	0.0759013	0.0714967	0.0870902	0.0670017	0.0577105	0.0734032	0.088403	0.0713606	0.0537815	0.0777251	0.0740741	0.0831758	0.0548723	0.0596026	0.0529801	0.0841487	0.0772164	0.0690236	0.0426945	0.0614948	0.0795455	0.0681173	0.0816714	0.0872865	0.0762631	0.0846457	0.0749526	0.0778302	0.0830946	0.0693916	0.0796964	0.0835708	0.0915493	0.0734733	0.0577652
51	Amolops loloensis	0.0857052	0.0832477	0.0821085	0.105351	0.107981	0.102176	0.0991501	0.1	0.108844	0.113852	0.111007	0.111426	0.100284	0.0984848	0.114068	0.110092	0.0898502	0.0992439	0.102759	0.116477	0.105213	0.0938023	0.103774	0.108902	0.101599	0.0973535	0.101134	0.100189	0.107212	0.108365	0.090301	0.0853081	0.106805	0.114151	0.095283	0.103122	0.11237	0.112274	0.0921569	0.104068	0.103286	0.0971429	0.106161	0.107852	0.106805	0.100467	0.110476	0.0946074
52	Amolops mantzorum	0.0762176	0.0845361	0.0758375	0.105882	0.115023	0.100569	0.09375	0.100671	0.108293	0.115128	0.113208	0.111848	0.0986717	0.102273	0.121068	0.110542	0.0887772	0.0976303	0.105916	0.114068	0.103711	0.0892256	0.105114	0.108365	0.101887	0.0938389	0.0995261	0.0975379	0.0994152	0.109628	0.0925926	0.0826996	0.104265	0.11553	0.0955535	0.106262	0.116588	0.117366	0.0921569	0.105413	0.100939	0.100287	0.106565	0.108262	0.113852	0.114486	0.113658	0.0958254
53	Amolops granulosus	0.0838077	0.0853032	0.0785576	0.105351	0.112676	0.0974456	0.0982059	0.0984975	0.107004	0.11301	0.103481	0.108696	0.0955535	0.102273	0.110266	0.105102	0.09	0.0964083	0.0970504	0.1109	0.0996205	0.0887772	0.104816	0.104265	0.0998117	0.094518	0.0982987	0.0954631	0.0955166	0.106464	0.0954774	0.0815166	0.103025	0.113314	0.0924528	0.10596	0.110586	0.110371	0.0960784	0.102273	0.105634	0.0942857	0.0996205	0.106061	0.113529	0.100467	0.106667	0.0917692
54	Amolops ricketti	0.0801648	0.101852	0.0774221	0.105351	0.101176	0.100379	0.0964083	0.117057	0.106134	0.11597	0.1	0.109745	0.102273	0.0948767	0.100856	0.109295	0.0901503	0.100284	0.102857	0.107211	0.103514	0.105528	0.110586	0.101518	0.0981132	0.102176	0.102176	0.0955535	0.0820312	0.10942	0.120805	0.0891841	0.10596	0.119093	0.095373	0.108902	0.0946074	0.104762	0.0785855	0.0976303	0.0941176	0.0953289	0.0921178	0.104265	0.106061	0.088993	0.105815	0.094697
55	Amolops hongkongensis	0.0710644	0.0847107	0.079606	0.0904523	0.0924171	0.0930674	0.0901328	0.0954774	0.101662	0.102099	0.0984848	0.0921178	0.0959164	0.0916031	0.0926457	0.101538	0.0785953	0.0929791	0.0946463	0.106667	0.100095	0.0788591	0.0996205	0.0933333	0.0909091	0.0910816	0.0948767	0.0892688	0.0884086	0.0945559	0.0957983	0.0903901	0.0959164	0.100569	0.0899621	0.0988593	0.0959164	0.0965583	0.0770751	0.0980019	0.0853081	0.0870813	0.0866667	0.101808	0.0931559	0.0872642	0.0966507	0.088403
56	Hylarana guentheri	0.0933463	0.0947477	0.0869766	0.0887772	0.0849057	0.0822967	0.0802292	0.078727	0.0964567	0.0845341	0.0772164	0.0859599	0.0842105	0.0870406	0.0807692	0.0921187	0.0802676	0.0783939	0.0759615	0.100671	0.0902111	0.0738255	0.0926457	0.0747126	0.0800763	0.0774379	0.0783939	0.0764818	0.0796813	0.0826129	0.0756303	0.075743	0.0803059	0.0850048	0.0839695	0.0851675	0.08413	0.0798845	0.0821643	0.0862069	0.0872642	0.0876686	0.0767018	0.0929119	0.0995215	0.100939	0.0789981	0.077512
57	Hylarana spinulosa	0.0694178	0.0851506	0.0686174	0.087395	0.0809524	0.0839695	0.0800763	0.0941176	0.0922473	0.0939597	0.0856327	0.0942857	0.0811843	0.091954	0.0738255	0.092688	0.0704698	0.0791985	0.0892514	0.0984704	0.0899522	0.0740741	0.0819828	0.0851675	0.0932445	0.0801527	0.0791985	0.0782443	0.0788955	0.0901246	0.0860034	0.0678776	0.0839695	0.0943756	0.0752381	0.0916905	0.0848427	0.0806142	0.0892857	0.0811843	0.0761905	0.0836538	0.0823755	0.0907354	0.0916031	0.0758294	0.0758886	0.0763359
58	Glandirana tientaiensis	0.0915716	0.0916581	0.0871514	0.105528	0.0752941	0.0966825	0.0936613	0.0938023	0.0994152	0.101808	0.0934844	0.09375	0.100474	0.0777989	0.0885714	0.101227	0.0752508	0.0965909	0.0867493	0.101614	0.0997151	0.0989933	0.0889309	0.0797721	0.0982059	0.100379	0.094697	0.100379	0.0878906	0.092381	0.0756303	0.0864198	0.102273	0.104068	0.0897921	0.0872038	0.09375	0.0943756	0.0844794	0.0901328	0.0823529	0.0916031	0.0836502	0.097723	0.108057	0.0749415	0.0925573	0.0900474
59	Pelophylax nigromaculata	0.0782636	0.0843621	0.0797048	0.0984975	0.0917647	0.0918561	0.094518	0.103506	0.0924125	0.108365	0.101887	0.0974456	0.0909091	0.0796964	0.0951475	0.0990807	0.0883333	0.0879849	0.1	0.104364	0.102564	0.090301	0.100189	0.0967742	0.090566	0.0879849	0.089877	0.0927152	0.0878906	0.0989534	0.0988275	0.0834915	0.103122	0.108696	0.0802644	0.094697	0.0936613	0.102857	0.0805501	0.0947867	0.0870588	0.0915157	0.0892688	0.092891	0.108902	0.0819672	0.0962822	0.0823864
60	Babina daunchina	0.0964744	0.0855057	0.0918219	0.0910624	0.105012	0.0967433	0.0899522	0.102867	0.102564	0.110683	0.095511	0.100478	0.093001	0.0882917	0.102021	0.10352	0.0875421	0.0929119	0.0953757	0.104707	0.102786	0.0912162	0.0956938	0.0970221	0.0916905	0.091954	0.0929119	0.0948276	0.106719	0.0991338	0.0930626	0.0941402	0.100575	0.109091	0.0975143	0.0987536	0.0985646	0.103083	0.0775348	0.100768	0.100239	0.0936293	0.0961538	0.100768	0.106322	0.111639	0.103182	0.0949185
61	Rana weiningensis	0.0915716	0.10124	0.0916192	0.106061	0.115294	0.0969582	0.0967742	0.0925926	0.104594	0.116301	0.107955	0.11396	0.0998099	0.0948767	0.103152	0.112821	0.0722689	0.0987654	0.113767	0.111429	0.102002	0.0910624	0.111006	0.106667	0.0908231	0.0987654	0.0968661	0.0987654	0.0957031	0.109838	0.0945946	0.0952381	0.107312	0.113852	0.103318	0.105513	0.108262	0.108987	0.086444	0.0970504	0.112941	0.104306	0.0981888	0.101808	0.109316	0.107728	0.108134	0.0988593
[truncated: 13 more columns]

## Sheet: Caption
Table. Estimates of Evolutionary Divergence between Sequences
The number of transitional differences per site from between sequences are shown. This analysis involved 71 nucleotide sequences. All ambiguous positions were removed for each sequence pair (pairwise deletion option). There were a total of 1076 positions in the final dataset. Evolutionary analyses were conducted in MEGA11 [1]
1. Tamura K., Stecher G., and Kumar S. (2021). MEGA 11: Molecular Evolutionary Genetics Analysis Version 11. Molecular Biology and Evolution https://doi.org/10.1093/molbev/msab120.
Disclaimer: Although utmost care has been taken to ensure the correctness of the caption, the caption text is provided "as is" without any warranty of any kind. Authors advise the user to carefully check the caption prior to its use for any purpose and report any errors or problems to the authors immediately (www.megasoftware.net). In no event shall the authors and their employers be liable for a…
